# Supplementary material for: Eight Indole Alkaloids from the Roots of Maerua siamensis and Their Nitric Oxide Inhibitory Effects
Source: Molecules. 2022 Nov 4;27(21):7558. doi: 10.3390/molecules27217558 (PMC9656735; doi:10.3390/molecules27217558)
Supplement: Supplementary file 1 [file molecules-27-07558-s001.zip]

Archive with 1 entries (1 files):
- molecules-1966267-supplementary materials.pdf
